# Supplementary material for: Exploring the Synergistic Action of Medium-Chain Triglycerides and Omega-3 Fatty Acids to Enhance Cellular Uptake and Anti-Inflammatory Responses
Source: Nutrients. 2025 May 31;17(11):1889. doi: 10.3390/nu17111889 (PMC12158061; doi:10.3390/nu17111889)
Supplement: Supplementary file 1 [file nutrients-17-01889-s001.zip]

Archive with 1 entries (1 files):
- nutrients-3656893-supplementary.pdf
